# Supplementary material for: Antidepressant Medication Does Not Contribute to the Elevated Circulating Concentrations of Acylethanolamides Found in Substance Use Disorder Patients
Source: Int J Mol Sci. 2023 Sep 30;24(19):14788. doi: 10.3390/ijms241914788 (PMC10573451; doi:10.3390/ijms241914788)
Supplement: Supplementary file 1 [file ijms-24-14788-s001.zip]

Archive with 1 entries (1 files):
- ijms-2588255-supplementary.pdf
